# Supplementary material for: Combined PRP and CCP Therapy Suppresses Inflammation and Protects Cartilage in Post-Traumatic Osteoarthritis
Source: Vet Sci. 2026 May 22;13(6):506. doi: 10.3390/vetsci13060506 (PMC13307649; doi:10.3390/vetsci13060506)
Supplement: Supplementary file 1 [file vetsci-13-00506-s001.zip]

Archive with 1 entries (1 files):
- vetsci-4286204-supplementary.pdf
